# Supplementary material for: Limited Differences in Insect Herbivory on Young White Spruce Growing in Small Open Plantations and under Natural Canopies in Boreal Mixed Forests
Source: Insects. 2024 Mar 15;15(3):196. doi: 10.3390/insects15030196 (PMC10971650; doi:10.3390/insects15030196)
Supplement: Supplementary file 1 [file insects-15-00196-s001.zip]

Archive with 2 entries (2 files):
- Supplementary data damage paper.pdf
- Supplementry File 2_ damage manuscript.csv
